# Supplementary material for: Immunomodulatory Nanoparticles Mitigate Macrophage Inflammation via Inhibition of PAMP Interactions and Lactate-Mediated Functional Reprogramming of NF-κB and p38 MAPK
Source: Pharmaceutics. 2021 Nov 2;13(11):1841. doi: 10.3390/pharmaceutics13111841 (PMC8618039; doi:10.3390/pharmaceutics13111841)
Supplement: Supplementary file 1 [file pharmaceutics-13-01841-s001.zip]

Archive with 1 entries (1 files):
- pharmaceutics-1388183-supplementary.pdf
